# Supplementary material for: Dynamic Alginate Hydrogel as an Antioxidative Bioink for Bioprinting
Source: Gels. 2023 Apr 7;9(4):312. doi: 10.3390/gels9040312 (PMC10137987; doi:10.3390/gels9040312)
Supplement: Supplementary file 1 [file gels-09-00312-s001.zip]

Archive with 1 entries (1 files):
- gels-2313955-supplementary.pdf
